# Supplementary material for: Dysregulated SASS6 expression promotes increased ciliogenesis and cell invasion phenotypes
Source: Life Sci Alliance. 2025 Aug 18;8(10):e202402820. doi: 10.26508/lsa.202402820 (PMC12361644; doi:10.26508/lsa.202402820)
Supplement: Supplementary file 2 [file LSA-2024-02820_TableS2.xls]

## Sheet: FERNANDO curated genesets_ALL_L
CHEMOKINES	NA	CCL1	CCL2	CCL3	CCL4	CCL5	CCL6	CCL7	CCL8	CCL9/CCL10	CCL11	CCL12	CCL13	CCL14	CCL15	CCL16	CCL17	CCL18	CCL19	CCL20	CCL21	CCL22	CCL23	CCL24	CCL25	CCL26	CCL27	CCL28	CXCL1	CXCL2	CXCL3	CXCL4	CXCL5	CXCL6	CXCL7	CXCL8	CXCL9	CXCL10	CXCL11	CXCL12	CXCL13	CXCL14	CXCL15	CXCL16	CXCL17	XCL1	XCL2	CX3CL1	CCR8
SRFMALA	piccolo nature 2011	ACTG1	RNF34	JUNB	CYR61	ZFAND5	ZFAND5	ERRFI1	VCL	BTG2	TUBB6	IER2	OAT	ACTA2	RCAN1	TUFT1	EHBP1L1	CTGF	BOK	DSTN	PTGS2	PTGS2	EMD	F3	MYH9	FOSL1	FOSL1	RNF19A	RNF19A	DDIT3	IER5	IER5	FHL1	CNN1	TGFB1I1	ARL4D	SRF	SRF	GREM2	ARC	SEPX1	RHOJ	NFIL3	SERPINE1	FHL2	CBX8	KLF7	KLF7	EREG
SRFMALB	piccolo nature 2011	JUNB	KLF10	ADM	ERRFI1	VCL	VCL	BTG2	ACTA2	ID3	ZYX	F3	FOSL1	FOSL1	SRF	SRF	PHLDA1	EREG	ERRFI1	LIF	PDLIM5	ROBO3	HK2	CDC42EP3	PDLIM5	PDLIM5	PDLIM5	MAT2A	TRIB1	TRIB1	PDLIM5	PDLIM5	MAT2A	ADORA2B	MAT2A	ZYX	MAT2A	MAT2A	MAT2A	BTG2	SNAI1	TMEM47	LIF	ADORA2B	IL6	CDC42EP3	ELL2	PDLIM5	USP53
TGFB	piccolo nature 2011	ACTN1	ADCY2	ADRB2	AGPAT6	ANIA4	ANK	APLP2	APLRA1	ARG1	ARHGAP22	ARID3A	ARID5A	ASS	ATF3	BAG3	BGN	BHLHB2	BIRC3	BMP1	BMP6	BMP7	CAMK2N1	CAPN2	CAPN3	CASP3	CCRN4L	CD151	CD47	CHIC2	CHSY1	CLDN4	COL7A1	COTL1	CRABP2	CREB3L1	CRLF1	CRYBA4	CRYBB1	CTGF	CTTNBP2NL	CTXN	CXCR4	CYP11A1	CYP26B1	CYR61	DAPK2	DCAMKL1	DGKA
YAPTAZ	piccolo nature 2011	AMOTL2	ANKRD1	ANLN	ARHGAP29	AXL	BICC1	BIRC5	CCRN4L	CDC20	CDK6	CDKN2C	CENPF	COL4A3	CRIM1	CTGF	CYR61	DAB2	DDAH1	ASAP1	DUSP1	DUT	ECT2	EMP2	ETV5	FGF2	FLNA	FSCN1	FSTL1	GADD45B	GAS2L3	GAS6	GGH	GKAP1	GLIS2	GLS	HEXB	HMMR	AGFG2	ITGB2	ITGB5	LHFP	MACF1	MARCKS	MDFIC	MSRB3	MYO1C	NDRG1	PDLIM2
NOTCH_UP	FROM NETPATH	HES1	MGC61598	HIF1A	HEYL	HEY2	HEY1	HES5	EFNB2	DLL4	CSF1R	CR2	CFLAR	BIRC3	BCL2L1	SPI1	GATA3	PTCRA	CCND1
NOTCH_DOWN	FROM NETPATH	PSEN1	MYC	IGHM	HES5	CDKN1A
WNT_UP	FROM NETPATH	AXIN2	CCND1	COL8A1	MT-CO2	CREM	CYBB	CYP1A1	DKK1	DUSP1	DUSP6	ENC1	FOS	GJA1	GPNMB	HES1	IFI30	ITGB7	KLF10	KLF5	LILRB1	LMO2	SIAH2	TSHR	UBE2I	WISP1	MMP1	APOE	ELN	CDC25B	PLCG2	RBP1	ARHGAP4	TEK	PEPD	NOS3	MYC
WNT_DOWN	FROM NETPATH	AXIN2	CXCL1	IL1B	IL32	MAP4K2	MMP7	PDCL	TCF4	TNFRSF4	FZD4
WNT TARGET GENES	FROM WNT WEBSITE/STANFORD	ABCB1	AXIN2	BIRC5	BMP4	BTRC	CCND1	CD44	CDKN2A	CDX1	CDX4	CLDN1	CTLA4	CYR61	DKK1	DLL1	EDA	EDN1	EFNB1	EGFR	ENPP2	ETV2	FGF18	FGF20	FGF4	FGF9	FN	FOSL1	FOXN1	FST	FZD2	FZD7	GADD45G	GAS1	GAST	GBX2	GCG	GJA1	GREM1	HNF1A	ID2	IGF	IL6	IL8	IRX3	ISL1	ISLR	JAG1	JUN
BIOCARTA_WNT_PATHWAY	> WNT SIGNALING PATHWAY	APC	AXIN1	BTRC	CCND1	CREBBP	CSNK1A1	CSNK1D	CSNK2A1	CTBP1	CTNNB1	DVL1	FRAT1	FZD1	GSK3B	HDAC1	LEF1	MAP3K7	MYC	NLK	PPARD	PPP2CA	SMAD4	TAB1	TLE1	WIF1	WNT1
HOSHIDA_LIVER_CANCER_SUBCLASS_S1	> GENES FROM 'SUBTYPE S1' SIGNATURE OF HEPATOCELLULAR CARCINOMA (HCC): ABERRANT ACTIVATION OF THE WNT SIGNALING PATHWAY.	ACP5	ACTA2	ADAM15	ADAM8	ADAM9	AEBP1	AIF1	AKT3	ALDOA	ALOX5AP	ANXA1	ANXA4	ANXA5	AP2S1	AQP1	ARF5	ARHGDIB	ARPC1B	ARPC2	ASAH1	ATP1B3	ATP6AP1	ATP6V0B	ATP6V1B2	ATP6V1F	BCL2A1	BLVRA	C1QB	C3AR1	CAPZA1	CBFB	CCL3	CCL5	CCND2	CCR7	CD151	CD37	CD3D	CD47	CD48	CD53	CD74	CD8A	CDC20	CDC25B	CDH11	CDK2AP1	CELF2
KEGG_WNT_SIGNALING_PATHWAY	> WNT SIGNALING PATHWAY	APC	APC2	AXIN1	AXIN2	BTRC	CACYBP	CAMK2A	CAMK2B	CAMK2D	CAMK2G	CCND1	CCND2	CCND3	CER1	CHD8	CHP	CHP2	CREBBP	CSNK1A1	CSNK1A1L	CSNK1E	CSNK2A1	CSNK2A2	CSNK2B	CTBP1	CTBP2	CTNNB1	CTNNBIP1	CUL1	CXXC4	DAAM1	DAAM2	DKK1	DKK2	DKK4	DVL1	DVL2	DVL3	EP300	FBXW11	FOSL1	FRAT1	FRAT2	FZD1	FZD10	FZD2	FZD3	FZD4
REACTOME_SIGNALING_BY_WNT	> GENES INVOLVED IN SIGNALING BY WNT	APC	AXIN1	BTRC	CSNK1A1	CTNNB1	CUL1	GSK3B	PPP2CA	PPP2CB	PPP2R1A	PPP2R1B	PPP2R5A	PPP2R5B	PPP2R5C	PPP2R5D	PSMA1	PSMA2	PSMA3	PSMA4	PSMA5	PSMA6	PSMA7	PSMB1	PSMB10	PSMB2	PSMB3	PSMB4	PSMB5	PSMB6	PSMB7	PSMB8	PSMB9	PSMC1	PSMC2	PSMC3	PSMC4	PSMC5	PSMC6	PSMD1	PSMD10	PSMD11	PSMD12	PSMD13	PSMD14	PSMD2	PSMD3	PSMD4	PSMD5
WILLERT_WNT_SIGNALING	> GENES UP-REGULATED IN NCCIT CELL LINE (EMBRYONIC TERATOCARCINOMA) AFTER STIMULATION WITH WNT3A [GENE ID=89780].	CCND1	CITED2	CSTF1	EDNRB	GJA1	GSTM3	GYPC	ID2	ID2B	ING1	MSX2	NCOA3	NSMAF	RPL27A	SLC2A1	SNRPA1	SRP19	TLE1	TNFRSF11B	UBE2D2
KEGG_NOTCH_SIGNALING_PATHWAY	> NOTCH SIGNALING PATHWAY	ADAM17	APH1A	CIR1	CREBBP	CTBP1	CTBP2	DLL1	DLL3	DLL4	DTX1	DTX2	DTX3	DTX3L	DTX4	DVL1	DVL2	DVL3	EP300	HDAC1	HDAC2	HES1	HES5	JAG1	JAG2	KAT2A	KAT2B	LFNG	MAML1	MAML2	MAML3	MFNG	NCOR2	NCSTN	NOTCH1	NOTCH2	NOTCH3	NOTCH4	NUMB	NUMBL	PSEN1	PSEN2	PSENEN	PTCRA	RBPJ	RBPJL	RFNG	SNW1
NGUYEN_NOTCH1_TARGETS_DN	> GENES DOWN-REGULATED IN PRIMARY KERATINOCYTES BY EXPRESSION OF CONSTANTLY ACTIVE NOTCH1 [GENE ID=4851].	APEX1	ASS1	BET1	BRD2	CCNI	COL7A1	CYR61	DAXX	DYNC1H1	EPHA4	ERCC5	EXT1	F3	FNDC3A	GARS	GTF2I	HERPUD1	HPCAL1	HTRA2	HUWE1	IGF1R	IL1R1	ITGA2	KLF10	KLF4	KLF5	LAMA5	LIMK2	MARCKS	MTHFD2	MYC	MYO1E	NET1	NOP2	PBX3	PCDH7	PDE6A	PNN	PPIF	PPP2R1B	PSME4	PTPN13	REV3L	RGS2	RING1	RPE	SERPINH1	SLC12A2
NGUYEN_NOTCH1_TARGETS_UP	> GENES UP-REGULATED IN PRIMARY KERATINOCYTES BY EXPRESSION OF CONSTANTLY ACTIVE NOTCH1 [GENE ID=4851].	ABCC8	ANXA6	ARL6IP5	CANX	CNTN1	COL18A1	F2R	HDAC1	HMGCR	ITGAV	LAMB2	PCF11	PHB2	PTHLH	RBP1	SEC62	SFPQ	SLC12A3	SLC4A3	STAT5A	TAGLN
NOTCH_SIGNALING_PATHWAY	> GENES ANNOTATED BY THE GO TERM GO:0007219. THE SERIES OF MOLECULAR SIGNALS INITIATED BY BINDING OF AN EXTRACELLULAR LIGAND TO A NOTCH RECEPTOR ON THE SURFACE OF THE TARGET CELL.	ADAM10	APH1A	DTX1	MAML1	MAML2	MAML3	NCSTN	NOTCH1	PSEN1	PSEN2	PSENEN	TP63
REACTOME_NOTCH_HLH_TRANSCRIPTION_PATHWAY	> GENES INVOLVED IN NOTCH-HLH TRANSCRIPTION PATHWAY	CREBBP	KAT2A	KAT2B	MAML1	MAML2	MAML3	MAMLD1	NOTCH1	NOTCH2	NOTCH3	NOTCH4	RBPJ	SNW1
REACTOME_SIGNALING_BY_NOTCH	> GENES INVOLVED IN SIGNALING BY NOTCH	ADAM10	APH1A	APH1B	DLL1	DLL4	FURIN	JAG1	JAG2	NCSTN	NOTCH1	NOTCH2	NOTCH3	NOTCH4	PSEN1	PSEN2	PSENEN
WNT3A_UP_HLF	FROM PAPER	AHRR	APCDD1	AXIN2	BDNF	CABLES	CALD1	CPEB2	DKK1	DUSP5	E2F3	EDNRA	EFNB2	ETV1	F2RL1	FZD1	GABBR2	GPR125	GREM1	GREM2	HHIP	HMGA2	HOXB3	HOXB4	HOXB6	HOXB8	ILO16	IRF2BP2	KLF6	LIF	LRP1	LRRC8C	MMD	MYOCD	NBL1	NKD2	NR2F1	OSR1	OSR2	PAG1	PCDH7	PELI1	PHF20L1	PLXNC1	PPAP2A	PRDM1	PRDM6	PTGS1	SEMA3C
WNT3A_DOWN_HLF	FROM PAPER	ADM	EDG1	FGF7	FGF9	FST	GDF5	GPRC5A	HGF	ILR6	MN1	PPP1R3C	SGK
HEDGEHOG_UP	FROM NETPATH	PTCH	GLI1	SOX9
TNFA_NFKB_UP	FROM NETPATH	ABCA7	ANGPT1	BCL2A1	CCL5	CXCL3	DEFB4	HAS1	IL7R	ITGA5	TAPBPL	TFPI2	TRAF4	EFNA1	CSF2	CSF3	NT3	EPHA1	FOLH1	NRG1	TNFRSF10B	CRHR1	IFNGR2	IRF1	NOTCH4	LFNG	NTF5	FGF3	IL2	CCR1	SHH	CD40LG	ERBB3	IL2RA	INHBA	MT3	IL12B	TNFSF8	FLT4	RYK	IL7	TGFB2	IFNB1	PDGFB	GMFB	JAG1	IFNAR2	TRAF1	CD69
TNFA_NFKB_DOWN	FROM NETPATH	APOA1	ABCG1	GPX1	NME2	CCDC3	CXCR2	NOTCH1	FLI1
EGFR1_UP	FROM NETPATH	MAP2	MAPT	HAS2	NOS1	TGFA	EREG	TGFB2	VEGF	FASLG	MMP1	ADSL	ADSS	PRPS1	PPAT	HPRT1	CAD	HGF	SPP1	ESR1	CCND1	MYC	HBEGF	AREG	IL4R	LIF	KRT16	CDK9	E2F1	CCNC	CDKN1A	39326	GADD45A	ARHGAP1	CDC42	UBE2A	AR	MT1L	MT1X	ANXA1	MT1F	MT1H	MT1G	MT1B	IER3	MT1M	MT3	DUSP4	ITGB5
EGFR1_DOWN	FROM NETPATH	EGFR	FGF7	CSF1	IGFBP3	LIPF	LRP1	CDO1	CYP1A2	CYP3A	CDK4	CDK5	CDC16	GRB2	RAF1	ABI2	TXNIP	GRN	HSPB1	BCL6	BTG1	IGBP1	YPEL5	CLK1	CRYAB	HSD11B2	PBXIP1	TIMP3	GABRE	ID3	HGFL	MME	NINJ1	SQSTM1	OSIL	REPIN1	CTSH	PIK3C2G	SELENBP1	PPAP2B	PDE7A	CRYBA4	VEGF	ZNF10	ARID5B	CROP	ATP6V1B1	SLC16A7	ZFP36L1
IL1_UP	FROM NETPATH	CXCL1	CSF2	IL1B	IL8	CXCL2	C3	CCL13	CCL7	CXCL5	AMPD3	MMP12	MT2A	AKR1B1	CSF3	CCL2	IL6	TNFAIP6	LCP1	ACPP	PRG1	SERPINB2	MMP1	SOD2	MMP3	MMP10	MMP13	C1R	LIF	PBEF1	INHBA	DCN	SAA2	PTX3	CHI3L2	CHI3L1	SOD3	HLA-B	SMAD1	SLC25A28	NFKB1	RELA	DUSP6	NOS2A	IL1A	JUN	BMP2	RUNX1	NFKBIE
IL1_DOWN	FROM NETPATH	STMN2	MMP11	KLK6	PLXDC2	FABP5	ANXA9	PPARG	SMAD3	ATF2	DLX5	BMP4	CAT	HAPLN1	PRKDC	FOS	CFH	SPP1	COL1A2	COMP	FGFR2	SCIN	A2M	GDF5	MATN2	GDF10	MATN3	GREM1	COL2A1	PPARBP	GNRHR	ALDH1A1	HSD3B1	NR2F2	ALDH3A2	FGF2
IL2_UP	FROM NETPATH	IL5	IL9	MYC†	CCND2	IL2RA	CCR1	LCP2	IL10	PIM1	GBP1	MX1†	BCL2	CD69	CXCR4	SOCS1	CISH	CCR5	STAT4	IL13†	CCL3	IRF4†	TNFRSF11B	CCR6	DDX21	SLC30A1†	CARD9	ZBED2	SOCS2	LTA	BOP1	DKC1	LIF	NOLC1†	MAT2A	NOP56	NOP16	LDHB	SLC7A7	BHLHB2	CSF1	PRF1	WARS†	ODC1	IRF1	TRAFD1	SLC1A5†	DUSP5	FURIN
IL2_DOWN	FROM NETPATH	CXCR3	PIK3R1	TSC22D3	CCL5	AHNAK	PDCD4	IL9R	LYN	IL16	ZNF161	CTDSP2	FUCA1†	EVI2A	BTG1	SORL1	CCR7	ITGAX	SELL	PTPRN2	LRMP	VNN2	CD27	PASK	CDC25B	NLRP1	BMF	TCF7	ID3	KLRK1	ADA	CAMK4	FAIM3	MXI1	CITED2	ITPKB	TRIB2	SPOCK2	MT2A	FYB	CDKN1B	ACTN1	AQP3	IL7R	ARHGEF18	LAT	CD52	ABLIM1	RGS10
IL3_UP	FROM NETPATH	BCL2	CD69	CD86	CSF2RA	CSF2RB†	FCER2	IL1B	IL3RA	IL8	KIT	MATK	TGFA	TGFB1	TNF	CYSLTR2	CYSLTR1	ENPP3
IL3_DOWN	FROM NETPATH	FOS	CCR3	IL5RA
IL4_UP	FROM NETPATH	MAOA†	AICDA†	ALOX15	ANXA1	CCL22	CCL26	CD1C	CD86	CDC25A	CHST10	CYP2E1	F3	FN1	FOS	HSPA8	ID3	IGHE†	IL10	IL13RA1	IL13RA2	IL6	ITGAM	JUN	MCM2	MCM3	MCM4	MCM5	MCM6	MCM7	MYC	NFIL3	NKG7	TCF7	TFPI	TIMP2	TIMP3	TLR4	VCAM1	ABCD3	ABHD8	ACTN1	AGC1	AIM1	ALDH1A2	ARHGAP25	ARID5B	ARL4C	ATXN1
IL4_DOWN	FROM NETPATH	ALOX5	ALOX5AP	CHST10	CYSLTR2	ID3	IL18	IL6	IL8	LTB4R	MMP3	MT-CO1	PTGS2	TCF7	TLR2	TLR4	TNF	ITGA2	AMN	BCL6	C1ORF105	CAV3	CCL2	CCL20	CD9	CDKN1A	CHI3L1	CHST2	CLDN18	CLEC2B	CLTB	CXCL2	CYP2A6	DDIT4	DST	EGFR	FCER1G	CCDC71	G1P3	GADD45B	GAS1	GBP2	GEM	GJA4	GZMA	HLA-DQB1	HOXB6	IFI16	IL7R
IL5_UP	FROM NETPATH	CCL3	NFKB1	CCR1	IL3RA	CD44	CEACAM1	CD69	IL2RA	CD24	GK	UPP1	DUSP6	EGR2	PIM1	EGR3	CCND3	MKNK1	TPM4	IER3	QSCN6	EGR1	HBEGF	TLR1	BAT2	HSPA6	RHOH	HLX1	DUSP5	YES1	SGK	FOSL2	IL8	SRI	MAPK6	NFIL3	LCP2	IDI1	GADD45A	CFHR2	HIF1A	LIMK2	SFPQ	CASP4	PDE4B	IER2	ENO1	CLEC1B	HMGCR
IL5_DOWN	FROM NETPATH	FUCA1	P2RY2	ID2	ZFP36L2	HEXA	RGS2	CEBPE	IL5RA
IL7_UP	FROM NETPATH	CD19	IL2	IL3	FCER2	PPBP	CXCL5	CXCL3	CXCL2	CXCL1	CCL22	CCL19	CCL17	CCL16	IL8	BRAF	JUN	CASP10	PCTK3	FASTK	TRAF3	GSTA2	CDKN2D	LITAF	RBBP4	UBC	IL24
IL9_UP	FROM NETPATH	BCL3	MUC2	MUC5AC	IL22	CCL11	MRAS	CDKN2D	SELL	PIM1	GZMA	IL5RA	CCL3	CCL2	CCL7	FCER1A	GZMB	CISH	SOCS2	SOCS3	LCN2	IL13	MYC	JUNB	CITED2	SCIN
IL9_DOWN	FROM NETPATH	SCGB3A2
RANKL_UP	FROM NETPATH	CTSK	ADAM10	ADAM9	TXN	CDK4	CCND2	PYCARD	CIDEB	BAG3	BAK1	TRAF3	C10ORF58	CALCR	NFATC1	TNF	CCL5	JUN	FUBP1	GABPA	GABPB2	ILF3	ZNF33A	ACP5	CCL3	EGR1	LHX1	CSF2RA	CDH5	ADORA1	CD44	TNFSF7	CSF3R	CCR2	ITGAL	LTA	IL5	ITGA3	HLA-C	CDK7	CALM1	RPS20	AKAP5	DLG1	KCNA2	TSC2	THBS2	CASP10	PCTK1
RANKL_DOWN	FROM NETPATH	TXNIP	MKI67	CDC42	CDC27	CDK1	CCNA1	ESR1	RELB	DTX1	HRMT1L3	SNCA	XRCC1	RPL17	OAZ1	MYL6	MGP
PDGF	IN MEFS	ARID4B	ARID5B	AXUD1	BTEB1	CDH1	EPHA2	AA407809	AA960558	GOT1	GPD2	JADE1	MZF6D	KLF2	LMNA	MCL1	MLL5	MYO1E	2300006M17RIK	SCHIP1	SIC2A2	SGLP1	TIPARP	TXNIP	ZFP216
HYPOXIA	NUC AC RES	P4HA2	EGLN3	EGLN1	P4HA1	PH4	PLOD1	CA9	CP	PGK1	EGLN1	TFRC	VEGFA	NDRG1	ADM	BNIP3	TEMFF1	IVNS1ABP	TMEM45A	RRAGD	NOS3	NOS2A	PDGFA	TGFB3	FN1	ALDOA	SERPINE1	NAMPT	HSP90B1	MET	ETS1	EDN1	CITED2	STC2	ENO1	NR4A1	PFKL	PGK1	EPRS	ALDH4A1	ARHGEF1	RNF165	GRK6	SLC7A6	PTPLAD1	ASPH	MYLK	RSBN1	SLC31A1
HYPOXIA2_UP		GYS1	PFKP	MXI1	LOX	BNIP3L	P4HA2	NDRG1	SLC2A1	ERO1L	ADM	HIG2	LDHA	PGK1	ANGPTL4	FAM13A1	SLC2A3	RNASE4	PGK1
HYPOXIA2_DOWN		CCND1	PCNA	CDC25	E2F3	CCRK	CYP1B1	CXCL1	CXCL3
IGF1		MMP1	COL15A1	COGP	RPL29	LOXL1	EDG1	TRAM2	FAT	COL4A5	UHRF1	MLLT11	RAB6IP1	MAML1	PEG10	LOC389036	ACTB	TMEM131	VASP	PHF21A	RNPS1	TP53	ISGF3G	AOF1	ATP2B4	XRP1	CDH2	TES	TULP4	TRNS2	H1F0	SFPQ	SYT1	COL5A2	COL5A1	JMJD1B	USP10	EHMT1	FLJ20397	R3HDM1	MPHOSPH1	NT5E	RPL6	SMC4L1	TMEM100	CSPG2	FLJ20364	MAD2L1	TOP2A
CHANG_CORE_SERUM_RESPONSE_DN	> DOWN-REGULATED GENES IN THE CANONICAL GENE EXPRESSION SIGNATURE OF THE FIBROBLAST CORE SERUM RESPONSE (CSR) DEFINED BY THE STANFORD GROUP.	ACCS	BDH2	C10ORF10	C17ORF58	CALCOCO1	CDKN1C	CFB	CST3	CTSF	DPYSL2	DUSP22	FCGRT	FDPS	GABBR1	GATM	KLKB1	LDLR	MFGE8	NYNRIN	PIK3IP1	PNRC1	PTPRU	RAB11FIP2	RARRES3	RNF146	SLC22A17	SNX18	SQLE	SUMF1	VAMP4	ZBTB47	ZNF219
CHANG_CORE_SERUM_RESPONSE_UP	> UP-REGULATED GENES IN THE CANONICAL GENE EXPRESSION SIGNATURE OF THE FIBROBLAST CORE SERUM RESPONSE (CSR) DEFINED BY THE STANFORD GROUP.	AIMP2	ALKBH7	BRCA2	C11ORF24	C13ORF1	C19ORF48	CBX1	CCT5	CDCA4	CDK2	CEP78	CKLF	COPS6	COTL1	DBNDD1	DCK	EBNA1BP2	EIF4G1	F3	FAM89B	FARSA	FLNC	GGH	GLRX3	GNG11	H2AFZ	HAS2	HMGN2	ID2	ID3	IFRD2	IMP4	JUNB	LSM3	LYAR	MAGOHB	MCM3	MCTS1	MFSD11	MRPL12	MRPS16	MT3	MYBL2	NUDT15	NUP35	PDIA4	PGM2	PLK4
CHANG_CYCLING_GENES	> FIBROBLAST SERUM RESPONSE GENES SHOWING PERIODIC EXPRESSION DURING THE CELL CYCLE; EXCLUDED FROM THE CORE SERUM RESPONSE SIGNATURE.	ANLN	ARL4A	ASF1B	AURKA	C11ORF82	C13ORF37	CCNB2	CCNF	CDC25C	CDK1	CDKN3	CENPA	CENPM	CENPQ	CKS2	DIAPH3	DKC1	DLGAP5	ESCO2	FAM111B	FAM72B	FOXM1	GAS2L3	GINS2	GINS3	GMNN	IFIT1	ILF2	KIAA0101	KIF20B	KIF23	LMNB1	LYAR	MAPK13	MBOAT1	MELK	MND1	PBK	PSRC1	RANGAP1	RECQL4	SKA3	TACC3	TOP2A	TSN	TUBA4A	UBE2C	UBE2T
WNT3A_2_UP		CREBBP	ROCK1	CYR61	CTGF	WISP1	WISP2	ETS2	AHR	ESCO1	TGFB2	ZFP469	SMC2	VEGFC	RHOU	ASPM	GADD45G	KLF5	EDN1	SDC2	RSN	FMNL2	CLIP1	FHOD3	PLEC1	MYO10	LMO7	TWIST1	ALCAM	SEMA5A	ITGA8	PRICKLE2	FZD7	WNT11
WNT3A_2_DOWN		NR1I1	EP4	HPDR	SOX5	SOX9	KITL	SIX4	TINAGL	ADAMTS5	AW551984	ADAMTS6	MMP12	ADAMTS1	CASP12	PHEX	AGTR1	ANGPTL4	PHF17	AMIGO2	HGF	TNFRSF11B	ETV1	CEBPD	HLF	MAF	EBF1	EBF3	AGTR2	CXCR7	PTGFR	PTGER4	GRPR	CALCRL
HGF_UP	IN HEPATOCYTES	CHD1	ANKRD1	CTGF	EGR1	FOXP1	GSH2	HMGA1	KPNB1	MAFF	NCL	ACVR1	CAI	CLIC1	EIF4A2	EPHA7	G0S2	HBEGF	NGFB	PIK3R1	PPP1R10	PPS	RAB12	RAB19	RRAD	SMURF2	ANGPTL4	ANXA2	NEO1	RTN4	VCAM1	BAK1	BNIP3	MOAP1	PEA15	TNFRSF23	CDH17	TJP3	CXCL2	HSPA5	MMP7	TPM2	CAP1	CXCL10	MID1	ARPC1B	CAPN2	DNM3	ITGAV
HGF_DOWN	IN HEPATOCYTES	CEBPA	NFE2L2A	NFYB	GPC6	ANGPTL3	ROBO1	FAS	CLDN2	VIM	EPHX1A	GCLCA	GSTA1A	GSTA3A	GSTM6A	GSTZ1A	MGST1	ORM2	SAA4	BUCS1	CROT	CYP4A10	CYP4A14	FABP1	FASN	GCKR	GLYAT	LIP1	MGC29978	PKLR	SCP2
INTERFERON IN COCULTURE		OAS1	OAS2	LOC129607	CIG5	IFIH1	PRIC285	IFRG28	RGS6	SAMHD1	ISG20	AIM2	MX2	IRF7	PAPR14	PRKR	IFIT2	MX1	ZC3HDC1	PLSCR1	ISG20	EPSTI1	IFI27	G1P2	CSF3	C7ORF6	C6ORF85	INADL	IFITM1	TNFSF10	CXCL10	MAFB
FINAK_BREAST_CANCER_SDPP_SIGNATURE	> GENES IN THE STROMA-DERIVED PROGNOSTIC PREDICTOR OF BREAST CANCER DISEASE OUTCOME.	ADM	ADRA2A	C21ORF34	C6ORF168	CD247	CD48	CD52	CD8A	CXCL14	F2RL2	FRZB	GIMAP5	GZMA	HOXA10	HRASLS	ITGBL1	LCP1	OGN	PLEK	RAI2	RUNX3	SLC40A1	SNTG2	SPP1	TRBV5-4	VGLL1
VANTVEER_BREAST_CANCER_POOR_PROGNOSIS	> THE OPTIMAL SET OF 70 PROGNOSTIC MARKERS PREDICTING POOR BREAST CANCER CLINICAL OUTCOME (DEFINED AS DEVELOPING METASTASES WITH 5 YEARS).	ALDH4A1	AP2B1	BBC3	C16ORF61	C20ORF46	CDC42BPA	CENPA	COL4A2	DCK	DIAPH3	DTL	EBF4	ESM1	EXT1	FGF18	FLT1	GMPS	GNAZ	GPR126	GSTM3	HRASLS	IGFBP5	LPCAT1	MCM6	MELK	MMP9	MS4A7	MTDH	NDC80	NMU	NUSAP1	ORC6L	OXCT1	PALM2-AKAP2	PECI	PITRM1	PRC1	RAB6B	RFC4	SCUBE2	SERF1A	SLC2A3	STK32B	TGFB3	TSPYL5	UCHL5	WISP1
UP IN TUMOUR VASCULATURE	PARKER	MMP9	HEYL	C4A	PLXDC1	SNAI1	COL4A2	HSPA1A	SPARC	COL18A1	PTP4A3	ISG15	TIMP1	RHOC	HSP90AA1	CACNA1H	SRRM2	MARCK	RGS5	BABAM1	TAX1BP3	DNAJB1	NPM1	CDH5	COL4A2	GNG12	SERPINE1
UP IN NORMAL VASCULATURE	PARKER	ITGA11	LOXL1	CDKN1A	APOD	CCL2	IGKC	NRN1	AQP1	MMP2	DPYSL3	CD34	FSTL1	C1ORF115	LTBP2	ZAK	C21ORF56	IGFBP2	PSAT1	ITM2A	WTAP	CCL15	TNFRSF12A	BTG2	MEOX2	XPC	NBL1	EXT1	LOX	PALLD	RPS20	FOSL2	ABLIM3	PAPOLA	RPS10	ORMDL2	PCSK7	SEC61A1	TAGLN	OLFM1	GNA11	HRC	GATA2	CFD	TAF11	PRRC2B	EFEMP1	FHL2
UP IN STROMA WHEN METS	PART OF MANUSCRIPT ROEPMAN, P. ET AL. GENOME BIOLOGY (2006)	THBS2	COL5A1	PCOLCE	TIMP2	CTGF	COL18A1	PDE4A	MMP2	TPM2	CTRP6	COL5A3	HTRA3	FGFR1	COL11A1	MGC4677	KIAA0709	MGC3047	COL5A2	COX7A1	ACTA2	AGPAT2	0	ADAM12	PRSS11	MEG3	ACTA1	DKFZP434B044	TEM1	SCGF	MSX1	TPTE	CKTSF1B1	FLJ11807	TNFRSF1B	ZFP93	NID2	NCOR2	KIAA1247	KIAA1049	TBX2	LOC51170	ADAMTS2	COL7A1	IGFBP7	DKFZP547D065	AMPD1	THRA	ADAMTS1
DOWN IN STROMA WHEN METS	PART OF MANUSCRIPT ROEPMAN, P. ET AL. GENOME BIOLOGY (2006)	ID3	C9ORF15	KIAA0977	CORO1A	CRH	FPGT	C1ORF29	POU4F3	PAPA-1	PRKAB2	EDAG-1	HSU79274	SERPINB7	AGS3	OR1E3P	ELMO1
overexpressed G3 to G1	piccolo cell 2011	CDC20	RRM2	MELK	UBE2C	CCNB2	TPX2	AURKA	CEP55	BIRC5	KIF4A	TRIP13	CENPA	KIF2C	RACGAP1	PRC1	KPNA2	DLGAP5	CCNA2	NUSAP1	CDKN3	TTK	BUB1B	BUB1	FOXM1	RRM2	GINS1	MAD2L1	CDC2	PTTG1	ASPM	CCNB1	UBE2S	CDC2	NEK2	KPNA2	EZH2	KIF11	MCM10	HN1	CKS2	SLC7A5	ZWINT	CENPF	TOP2A	NDC80	CDC2	NCAPG	TOP2A
yap/taz conserved	piccolo cell 2011	AMOTL2	ANKRD1	AXL	BICC1	BIRC5	CDC20	CDKN2C	CENPF	COL4A3	CRIM1	CTGF	CYR61	DAB2	DDAH1	ASAP1	DLC1	DUSP1	DUT	ECT2	EMP2	ETV5	FGF2	FLNA	FSCN1	FSTL1	GADD45B	GAS6	GGH	GLS	HEXB	HMMR	AGFG2	ITGB2	ITGB5	LHFP	MARCKS	MDFIC	NDRG1	PDLIM2	PHGDH	PMP22	SCHIP1	SDPR	SERPINE1	SGK1	SH2D4A	SHCBP1	SLIT2
NFkB	park 2007	GUCA1A	PIP4K2B	JUNB	MYH11	CUX1	STK17A	LPP	IL8	CAPN6	TAF1C	PDCD2	PPP1R3C	STK11	APOA1	CXCL1	REST	HSD17B2	IL10RA	MTCP1	IL6	KMO	APC2	HS3ST1	PYGM	REPS2	TTLL1	PTPRD	AKAP7	HBE1	EPHA1	ZC3H7B	BLK	SPINLW1	GNAL	DUSP8	RARRES1	MAPT	MAGEC1	USP9Y	CTF1	GLYAT	PTH	MEP1B	CYP4A11	GUCA2B	CDKN2B	CYP1A2	EMR2
YAP	Zhao 2008 UP in MCF10 and 3t3	CTGF	PTGS2	SERPINE1	AXL	REEP1	PRSS23	FGF2	CYR61	CENPA	ETV5	DUSP6	DTL	C6orf173	CCND1	PLA2G4A	EGR1	SPC25	INHBA	TMEPAI	PLAC8	FEN1	ALCAM	FLRT2	TOP3B	HMGA2	SMC2	RFFL	NUP62	TRIB3	SOD2	PDK4	PNRC1	METTL7A	SERPINA3	GPNMB	SEPP1	CXCL2	AQP3	TCF4	TNFAIP3	RYR1	ST6GAL1	HIST1H2BD	SAA2	GBP2	MICALL2	DCN	H2BFS
YAP induced genes	zhang 2009	SV2B	ALPP	SPARCL1	DMC1	KRT34	TM4SF20	ZNF385B	ITGB2	OLR1	ATRNL1	KBTBD10	ARHGAP29	FBLN5	THBS1	RNF165	CLIC5	GRIN2A	SIDT1	PRSS7	STXBP6	ARGLU1	ANKRD1	PCTK3	CBLB	CTGF	KCNT2	TOX2	FANCB	CENPM	ADAMTS1	MIER3	TUBE1	FANCD2	PLCB4	INHBA	SFTA1P	SERTAD4	LOC100129406	MYOCD	DENND5B	MATN3	KNG1	TRIO	CCDC18	NRAP	ORC1L	ZBED2	DAB2
TAZ induced genes	zhang 2009	KRT34	STXBP6	NAV3	KRT33A	DIAPH3	INHBA	2024-03-04	BDNF	SERTAD4	OLR1	ENC1	PTGS2	WDR69	HSD3B1	CTGF	KRTAP2-1	LRRC8C	THBS1	LYPD6	ETV5	IGFBP3	ORC1L	TGM2	CLIC5 /// LOC653816	GRASP	FLJ20105	ANKRD1	RECQL4	CDC45L	SERPINE1	DEPDC1B	CCNA2	DKFZp762E1312	PMCH	C14orf145	CENPM	ZNF533	LOC130576	BRRN1	SERPINE2	TMEFF2	DDAH1	TMEM171	CDC25C	MCM10	CDC2	CST6	C16orf75
YAP/TAZ common	zhang 2009	KRT34	STXBP6	NAV3	DIAPH3	INHBA	BDNF	SERTAD4	OLR1	PTGS2	WDR69	HSD3B1	CTGF	LRRC8C	THBS1	ETV5	IGFBP3	ORC1L	TGM2	ANKRD1	RECQL4	SERPINE1	DEPDC1B	CCNA2	C14orf145	CENPM	SERPINE2	TMEFF2	DDAH1	TMEM171	CDC25C	MCM10	CDC2	CST6	ADAMTS1	RRM2	AKAP12	NT5E	CDC25A	RAD51AP1	ITGB2	RAD51	CDC6	CCDC18	C18orf24	SHCBP1	KIF14	PLCB4	CNN3
TEAD dependent YAP target genes common between YAP and TAZ	zhang 2009	ABHD2	BCAR4	BDNF	CHST3	CTGF	CYR61	DAB2	FMN2	FRY	GGH	GJA5	ITGB2	LHFP	LIFR	MFAP5	OLR1	PARVA	PDGFRL	PMP22	PRR16	PRSS23	PTGS2	PXDN	RASAL2	SCARA3	SMARCA1	SPARC	SPRED1	STXBP6	SYDE2	TGFB2	TMEM56	ZNF738
TEAD dependent YAP target genes unique to YAP	zhang 2009	AAAS	ALPP	BCHE	CAPN6	DNM3	FBLN5	FGF9	FLRT2	GPR161	KRT4	LOX	MAGED1	NDRG1	PCTK3	PIK3C2B	PROS1	REEP1	RNF150	SLC2A3	SV2B	TM4SF20	TMEM47	VLDLR
Up in YAP liver	dong 2007	REX3	FGFBP1	FMO3	SPINK3	GPC3	CTGF	HAO3	BICC1	1810010H24RIK	DDR1	FXYD3	PEG3	CD36	RRAGD	SOX4	1700110N18RIK	SFTPD	SLC25A4	ANKRD1	PSCA	AKR1B7	RPS9	ABCB1A	OSBPL3	AFP	BC055107	EFEMP1	SLC25A24	VNN1	PKD2	LOC434420	AHNAK	GNAI1	CRYAB	FMO2	S100A11	TINAG	SERPINB6A	PLSCR2	ANXA5	H19	ID1	NFKBIE	OMD	CALML4	4930533K18RIK	D17H6S56E-5	FADS3
up in stiff matrix	PROVENZANO 2009	TWIST2	TWISTNB	HMMR	ADAM12	PLAUR	PTGS2	NUP62	SHROOM4	PARVB	FLNC	KIF23	KIF2C	KIF20A	KIF4	KIF22	KIF11	KIFC1	KIF18A	KLC1	KIF24	TUBA3A	TUBB6	TUBB2C	TUBG1	TUBA4A	TUBD1	TUBGCP6	TUBA1B	TUBA1C	TUBE1	BCL2L11	PMAIP1	BBC3	BNIP3L	TRP53INP1	BNIP3	BNIP3L	FOXO3A	ADAM12	ADAMTSL5	PLAUR	TPM3	ANLN	DIAP3	ECT2	CAPG	FINC	CIT
down in stiff matrix	PROVENZANO 2009	EHF	NISCH	MTSS1	NOTCH1	NOTCH2	BMP2	BMP4	PKHD1	ARHGAP5	LIMS2	TLN1	FLNB	KIF9	KLC4	KIF1B	TUBB2B	BOK	ADAMTS1	ADAMTS9	ADAMTSL4	ADAMTS15	ADAM10	ADAMTS7	MMP15	MMP13	MMP19	MMP11	CTSO	CTSH	CTSF	CTSE	CTSC	CTSB	VIL1	SVIL	MYO6	SYNPO	PLEC1	PLEKHN1	DOCK7	ELMO3	DOCK8	MARCKS	PKD2	SSH3	GSN	PLS1	TNS1
up in stiff matrix and prolif	PROVENZANO 2009	BIRC5	AURKB	CDC6	TRAIP	CHEK1	PTTG1	DNMT1	UNG	CDC7	FEN1	MCM2	MCM3	MCM4	MCM5	MCM6	ORC1	PCNA	PRIM1	RRM1	RRM2	TOP2A	MAD2L1	CENPE	BUB1	CTPS	DHFR	TYMS	CCNA2	CCNB1	CCND1	CCNE1	CCNF	CDC20	E2F1	E2F2	E2F3	E2F7	MKI67	PLK1	TIMP1	MYBL2	AURKA	FOXM1
MYC genes	Bild 2006	ABCC3	ABL2	ACAS2	ADAM8	AKAP12	ALDH1B1	ALG3	ANAPC1	APOA1BP	ARHGAP8	ARNTL	ARNTL2	ATIC	ATP2B4	BCS1L	C1orf33	C20orf27	CCNG2	CDCA8	CDK2	CDK4	CFLAR	CGN	CIRH1A	CLG	COL1A1	COL5A1	COL8A2	CRA	DDAH2	DDX10	DDX18	DGKA	DHODH	DHRS1	DKC1	DKFZp434O0515	DRIM	DUOX1	DUSP2	DUSP22	EMP1	EPS8L1	ERBB3	ERCC1	FARSL	FGD6	FGF11
E2F3 genes	Bild 2006	ABCB10	ABCC10	ABCG2	ABHD7	ADCY3	AF3P21	AK3	AKR1B1	AKT1	ALDH5A1	ANKH	AP1S2	APXL2	ARHGAP8	ARHGAP8	B4GALT6	BAI2	BCL2L11	BCOR	BCOR	BRI3BP	C20orf112	C20orf42	C6orf136	C6orf136	C6orf168	C6orf37	CaMKIINalpha	CAMKK2	CCND3	CCNE1	CCNE2	CCNE2	CD83	CDK11	CDK11	CDKN1C	CDKN2A	CDKN2C	CEBPA	CHST1	CHST2	CHST7	CIT	CIZ1	CP110	CRY1	CSPG5
RAS GENES	Bild 2006	ABCA1	ADAM8	ADAM8	ADAMTS5	ADRB2	AKAP12	ANGPTL4	ANGPTL4	ARG2	ARHGEF9	ARNTL2	ATP2B1	ATP2B1	B3GNT5	B3GNT5	B4GALT1	BACH	BCL6	BENE	BMP2	BMP2	C14orf139	C14orf78	C20orf42	C20orf42	C20orf42	C6orf141	C8FW	CALM2	CALU	CALU	CAPZA1	CASP1		CASP2	CCL20	CCNA1	CCNL1	CDCP1	CHST11	CLC	COL27A1	COPEB	CSNK1D	CSNK1E	CTEN	CXCL1	CXCL2
Src genes	Bild 2006	ABCC10	ACLY	AP1G1	ARIH1	ASH1L	C20orf42	CASP1	COH1	COL8A2	CSTF3	DDEF2	DHRS1	DMTF1	ESDN	Eu-HMTase1	EXTL2	FANCL	FLJ21940	GAS2L1	GRSP1	HSPH1	IRS1	IRS1	KIAA0779	KIAA0876	KIAA1237	LIPG	LNPEP	LOC125476	LSS	MARK3	MMAB	MRPS6	PPP1R15A	PRICKLE1	PROM2	PTHLH	PTHLH	RAG1	RPL27A	RPLP2	RPS11	RPS19	RRM2	SACS	SBP2	SERPINB2	SLC12A2
b-catenin genes	Bild 2006	ABI-2	ARL5	ASH1L	ATRX	AXIN2	C20orf42	C20orf42	C21orf108	C6orf111	C6orf56	C9orf10	CBX3	CGI-125	COL13A1	COL8A2	CSPG2	CSPG6	CYP24A1	DHX36	DNCH1	DUSP5	ELF1	EPRS	FBXO11	FGD6	FLJ10697	FLJ12178	FLJ14299	FLJ22557	FOXQ1	FUSIP1	GNG12	HIPK2	HIPK2	IL1A	KIAA0217	KIAA0323	KIAA0779	KIAA0826	KIAA0874	KIAA0876	KIAA1026	KIAA1033	KIAA1327	LATS2	LRBA	LUZP1	MAPKAP1
NICD genes up (notch_up)	Mazzone 2010	E2F8	RFTN1	CEBPD	WIPF1	SUGT1	GPRC5C	C5orf24	FLJ35776	LGR4	NEBL	LOC283666	HINT3	PARD6G	C6orf142	SLC38A4	CTNND1	ZNF703	SERPINF2	PRKACB	SERPINB6	WDFY2	DMXL1	RBM39	CISH	PTGFRN	KIAA0256	APOC1	VPS18	CPA2	ADORA2B	CPE	LOC100128259	ACTR3	LOC644242	GALNAC4S-6ST	DSP	CSF1	LARP6	PSMB9	CENTA2	LOC100133660	LIMCH1	PVRL2	RHPN2	ETNK1	FAM168A	NAP1L3	RCAN1
NICD genes down (notch_down)	Mazzone 2010	KLRC3	FOXQ1	KRT15	TPRG1	AOX1	COL8A1	KLRC2	SVEP1	AXL	PSCA	ALDH3A1	ZBED2	RAP1A	ABCC3	TNNI2	IRS1	ITGB4	MAP7D2	HSPD1	DOK7	BDKRB2	FAM134B	LOC642587	DLK2	PLAC8	DST	TFCP2L1	THSD4	IFI44L	SLC7A11	SLC16A7	VARS2	CTNNAL1	PNLIPRP3	MET	PDP2	BLNK	XDH	GREB1	HMGA2	CYP4X1	EXPH5	FHL1	IGFBP6	ITGB2	BDKRB1	LOC643187	C12orf39
L1601P+?P genes up (notch_up)	Mazzone 2010	ATP6V1B1	S100P	SFTA1P	FABP4	ST6GAL1	KRT10	SERPINB2	MGLL	ANKRD35	HS3ST3A1	TIMP1	CDKN1C	CCNA1	ADH1B	PDE4B	HES2	RIPK4	KRT17	SAA2	NRP1	NOTCH1	COL1A1	KRT16	ZNF750	NCOA7	SIX2	S100A4	CTSC	WFDC12	MAPK4	SOX9	GPR126	KLHL29	FZD4	SLC46A3	GALNTL2	VGLL3	SELENBP1	PRR16	CDH16	GADD45A	CLIP1	PLK2	DARC	GSN	MT1X	WFDC5	FARP1
L1601P+?P genes down (notch_down)	Mazzone 2010	KLRC3	FOXQ1	TPRG1	AOX1	COL8A1	KLRC2	SVEP1	AXL	ALDH3A1	ZBED2	ABCC3	TNNI2	IRS1	ITGB4	MAP7D2	DLK2	BLNK	XDH	GREB1	CYP4X1	CCBE1	FLJ39051	PRICKLE1	JAG2	C20orf82	AMIGO2	AREGB	LAPTM5	SAMD12	PTGER4	MEGF6	C6orf141	IL6R	NT5E	COL16A1	RASSF6	RAP1A	ANGPT1	KLHL4	ARG2	ACSL4	SLC25A21
wnt genes	dimeo 2009	FZD9	WISP2	HOXA7	HOXD4	HOXB5	GNAQ	HDAC1	CDH23	NFATC3	CCND3	MYCL1	ACVRL1	Axin2	Dvl2	NFATC1	CREB1	Wnt7a	CD24	EN1
stat3 expression signature	alvarez 2005		MLC1	JUNB	BCL6	NFIL3	CAPN2	EGR1	PTPCAAX1	KLF4	EXT1	NPC1	PAK2
IGS invasiveness gene signature	liu 2007	DPF2	CASP8	BCL2	CDW92	TMC4	TICAM2	ZDHHC2	KIAA0436	CYP4V2	JTV1	SCGN	SWAP70	KIAA0276	DNMT3A	C10orf9	C10orf7	ALKBH	TOB2	B7-H4	XPR1	CD59	LRP2	KIAA1600	LOC80298	C7orf2	NUCKS	DKFZP566D1346	LOC388279	FLJ31795	C6orf107	FLJ12439	FLJ12806	FLJ39370	STK39	PAK2	CSNK2A1	PILRB	ERN1	SGKL	WEE1	MAST4	C11orf17	HS2ST1	AGPS	PGK1	ATIC	ETNK1	ALG2
TGFb adorno	adorno 2009	COL5A1	SLC26A2	CHST3	CHST11	HS3ST1	GNE	ST8SIA4	HAS2	COL27A1	TGFBI	TUFT1	THBS1	FN1	COL1A1	ADAMTS6	ADAM19	SERPINE1	PLAU	LAMC2	COL4A1	PLEKHC1	TSPAN2	LIMS1	ITGAV	ITGBL1	COL4A2	RHOB	NEDD9	M-RIP	RAPGEF2	ARHGEF2	STARD13	ARHGAP25	ARHGEF2	ARHGAP24	ARHGAP12	NRP2	PLXNA2	SEMA4D	NRP1	RND1	EPHA4	EPHB2	EFNA5	WNT5B	WNT7B	FZD7	PRICKLE1
TGFb padua	padua 2008	ABTB2	ACSBG1	ADCK2	ADRB2	AGTR2	AGXT2L1	AHI1	ALOX5AP	AMIGO2	ANGEL2	ANGPTL4	ANK1	ARFGAP1	ARHGAP12	ARID5B	ARL6IP2	ATF7IP	AVPI1	BET1L	BHLHB2	BHLHB2	BHMT	BMPR2	BMPR2	BRDT	C13orf15	C18orf25	C3orf28	C3orf52	C6orf145	C6orf148	CCDC93	CCDC93	CD163	CD1E	CD28	CDKN1A	CDKN2AIP	CEBPD	CENPF	CITED2	CITED2	CKMT2	COL1A1	COL4A1	COL4A1	COL4A2	COL8A2
stromal signature (resistance to chemotherapy)	farmer 2009	MGC3047	DACT1	MMP14	OLFML2B	DPYSL3	COL10A1	LRP1	C1R	NDN	TGFB3	COL6A1	RARRES2	COL6A3	GAS1	PDGFRB	AEBP1	MMP11	ADAM12	FBLN1	ECM2	POSTN	PCOLCE	SNAI2	C1QTNF3	LRRC17	COL1A2	PLAU	ANGPTL2	MFAP2	COPZ2	CALD1	ITGBL1	SFRP4	SPON1	MMP2	LOXL1	COL5A2	SPARC	ASPN	HTRA1	CTSK	PDGFRL	FBN1	PEDF	FAP	COL3A1	CDH11	CSPG2
BASAKI_YBX1_TARGETS_UP	> Genes up-regulated in SKOC-3 cells (ovarian cancer) after YB-1 (YBX1) [Gene ID=4904] knockdown by RNAi.	ACTR1A	ADRB2	AFAP1L1	AHSA1	ANLN	ANXA3	ANXA8 /// ANXA8L1 //	AREG	ARPC5L	ASF1B	ASPM	ATL3	AURKA	AURKB	AXL	BDNF	BIRC5	BUB1	BUB1B	C10ORF47	C11ORF24	C13ORF34	C15ORF23	C19ORF21	C21ORF45	C3ORF14	C6ORF173	C6ORF99 /// LOC10013	CACYBP	CAD	CAMTA1	CAV1	CBWD1	CCDC99	CCM2	CCNA2	CCNB1	CCNB2	CCND3	CDA	CDC2	CDC20	CDC42EP3	CDC6	CDCA3	CDCA8	CDK2	CDK2AP2
BASAKI_YBX1_TARGETS_DN	> Genes down-regulated in SKOC-3 cells (ovarian cancer) after YB-1 (YBX1) [Gene ID=4904] knockdown by RNAi.	ABCA5	ACER3	ACSM3	ADM	AIM1	ALDH1A2	ALDOC	ALG13	AMN1	AMY1A /// AMY1B ///	ANKRD36	ANKRD36B	ANKRD50	ANTXR1	APOOL	ARHGAP18	ARL14	ARSD	ASMTL	ASPH	ASS1	ATM	ATP2C1	ATP7A	ATRX	BAZ2B	BBX	BCKDHA	BDH2	BHLHE40	BICD1	BNC2	BPTF	BRWD1	BST2	BTG1	BTN3A2	BTN3A2 /// BTN3A3	BTN3A3	C11ORF58	C12ORF35	C14ORF28	C21ORF66	C2ORF67	C2ORF88	C5ORF13	C5ORF24	C8ORF44 /// SGK3
up in breast cafs	casey 2009	BGN Biglycan	CFDP1 Cranofacial development protein 1	CHI3L1 Chitinase 3-like	COL10A1 Collagen type X, alpha 1	COL11A1 Collagen type XI, alpha 1	COL1A1 Collagen type I, alpha 1	COL1A2 Collagen type I, alpha 2	COL3A1 Collagen type III, alpha 1	COL5A1 Collagen type V, alpha 1	COL6A3 Collagen type VI, alpha 3	CSPG2 Bamacan (chondroitin sulfate proteoglycan 2) DMD Dystrophin	DST Dystonin	EFEMP1 EGF-containing fibulin-like extracellular matrix protein 1	FBLN1 Fibulin 1	FBN1 Fibrillin 1	FGF1 Fibroblast growth factor 1	FN1 Fibronectin 1	IGJ Enamelin	MATN3 Matrilin 3	MGP Matrix gla protein	MMP2 Matrix metalloproteinase II MMP7 Matrix metalloproteinase VII NID2 Nidogen 2 (osteonidogen)	PI3 Peptidase inhibitor 3	POSTN Periostin, osteoblast specific factor	PTN Pleiotrophin (heparan binding growth factor 8) RELN Reelin	SPARC Secreted protein, acidic, cysteine-rich (ostenectin) THBS2 Thrombospondin 2	TNC Tenascin C		CILP Cartilage intermediate layer protein	COL14A1 Collagen type XIV, alpha 1	COL6A1 Collagen type VI, alpha 1	CSPG6 Chondroitin sulfate proteoglycan 6	DAG1 Dystroglycan 1	LAMB1 Laminin, beta 1	MFAP5 Microfibillar associated protein 5	MMP1 Matrix metalloproteinase I MMP13 Matrix metalloproteinase XIII	PTPRZ1 Protein tyrosine phosphatase, receptor-type, Z polypeptide I	SPON1 Spondin 1, extracellular matrix protein	TGFB1 Transforming growth factor-beta 1			TIMP3 TIMP metallopeptidase inhibitor 3	TNXB Tenascin XB		ADAMTS5 Adam metallopeptidase with thrombospondin type1 motif	C7 Complement component 7	CTGF Connective tissue growth factor	DCN Decorin	EFEMP2 EGF-containing fibulin-like extracellular matrix protein 2
BREAST EPITHELIUM	farmer 2009	PPP1CP	PERP	DDR1	CDH1	KRT14	F11R	KIT	KRTCAP3	ELF5	MFI2
BREAST STROMA	farmer 2009	SFRP4	SFRP4	AOC3	PTGIS	TEK	IGFBP7	COL1A2	WISP2	FBN1	CD36
DTFD	farmer 2009	POSTN	CTHRC1	POSTN	LOC3749	LRRC15	GREM1	NBL1	CSPG2	CNTN1	SULF1	ADAM12	COL8A1	CSPG2	CXCL14	ADAM12	S100A10	MFAP2	GREM1	SFRP4	GJA1	LRRN1	COL3A1	THBS2	COL3A1	S100A10	ADAM12	COL5A2	SPARC	C5orf13	MAFB	FN1	TM4SF13	GREM1	BASP1	SPON1	ADAM12	COL3A1	WDTC1	FN1	COL1A1	PODN	THY1	THY1	WISP1	MDK	FHOD3	COL3A1	SPON1
MAMMOSPHERE	farmer 2009	EMP3	GPC4	FZD2	4 GHR	IGF2R	NOTCH3	FGFR1	PDGFRB	ABC1	AEBPI	GAS6	WIG1	SCYA2	GPNMB	IGFBP4	SCYA2	RARRES3	GAP43	FYN	WASPIP	PKD2	OSF2	HXB	NID	CCND2	TIMP3	ADAM12	FHL1	PTOV1	APOE	DCN FOXH1 CDK6	IGFBP7	NID2
EMT SIGNATURE	farmer 2009	ADA	ADSSL1	ASNS	B2M	BCL3	CD68	CDH15	CDH2	CFH	COL6A1	COL6A2	CSN3	CTSZ	CXCL5	CXCL6	CXCR7	CYP1B1	DAB2	DCN	DDR2	FMO1	GALK1	GAS1	HIF1A	HTRA1	IFIT1L	IFIT3	IFITM3	IL11	INHBA	IRF7	ISG15	LAMB1	MMP12 KIAA1579 MCM2	MMP13	MMP2	MTHFD2	PCOLCE	PDGFRA	PDGFRB	PHGDH	PLA2G7	PMP22	PPIC	PROCR	PTGS1 SMAD7 ITM1	PTPN22	RNASET2
WNT SIGNATURE	farmer 2009	AXIN2	BIRC5	BMP4	BTRC	CCND1	CD44	CDX1	CDX4	CLDN1	DKK1	EDA	EDN1	EFNB1	EGFR	EN1	EN2	ENPP2	EPHB1	FGF18	FGF4	FN1	FOSL1	FST	FZD7	GAST	GCG	GJA1	IGF1	IGF2	IKBKG	IL16	ISLR	JUN	KLF5	L1CAM	LEF1	MAEA	MET	MITF	MMP3	MMP7	MYC	MYCBP	NEUROG	NODAL	OVOL1	PITX2	PLAUR
TGFb TARGET GENES	farmer 2009	MMP3	MARCKSL1	IGF2R	LAMB1	SPARC	FN1	ITGA4	SMO	MMP19	ITGB8	ITGA5	TIMP1	SEMA3F	RHOQ	CTNNB1	MMP2	SERPINE1	EPHB2	COL16A1	EPHA2	TNC	JUP	ITGA3	TCF7L2	COL3A1	CDH6	WNT2B	ADAM9	DSP	HSPG2	ARHGAP1	ITGB5	IGFBP5	ARHGDIA	LRP1	IGFBP2	CTNNA1	LRRC17	MMP14	NEO1	EFNA5	ITGB3	EPHB3	1 CD44	IGFBP4	TNFRSF1A	RAC1	PXN
SFT	farmer 2009	ABHD2	ACSL5	AKR1C2	AKR1C2	ANK3	APOD	ARHGAP6	ASNS	ASS	ATF5	ATRNL1	B3GTL	BBS2	BCHE	BCL2	BHLHB3	BTG2	C1ORF21	CACNA1D	CCL2	CD36	CDC42EP4	CDS1	CEACAM1	CG018	CHRDL1	CLIC6	COL21A1	COL4A5	COL9A3	DDR1	DKFZP564OA0522	DKFZP586A0522	DPYD	DSIPI	EFEMP1	ELF3	ENC1	EPS8	ERBB2	F3	FAM13A1	FKBP5	FMN2	FNTA	FOXD1	FOXF1	FOXG1B
ESR1 metagene validation mSigDB FRASOR_ER_UP	farmer 2009	CALCR	AP1G1	GREB1	MYBL1	CXCL12	SDC2	C11orf8	FOS	WISP2	PEG10	PTGES	RASGRP1	MAPT	SLC39A6	TFF1	SLC22A5	TOP2A	CDC6	RET	EGR3	GLRB	CA12	NRIP1	EPB41L3	RAB31	RFC4	ADCY9	SPUVE	SIAH2	AREG	PDZK1	IGFBP4
CLCA2 metagene validation mSigDB NELSON_ANDROGEN_UP	farmer 2009	VAPA	UNC13	CDC14	IQGAP2	PTPN21	TPD52	SRP19	SLC26A2	HOMER?2B	CAMKK2	B2M	GSR	TCRG	AZGP1	GUCY1A3	SEPP1	NKX3A	RBM10	SEC24D	HELO1	AGM1	DHCR24	H1F0	FLJ23153	SPAK	LIFR	ACTN1	HERC3	DCTN3	ELL2	ADRM1	KRT19	TARP	INPP4B	CPD	AKAP2	SMS	HS1?2	SORD	FKBP5	HMGCS1	UGDH	AKAP12	LIM	RAB4	LMAN1	LOC51171	TMEPAI
FABP4 metagene validation mSigDB fattyacid_degradation	farmer 2009	ACADSB	CPT2	GK2	GRCC9	HADHA	HADHB	SLC25A20	TPI1	ACSL1	ACSL4	ACSL3	ACSL6	MYO5B	ACSL5	GPD2	LPL	CPT1B	ACAA2	FACL2	FACL3	ACADM	ACADS	MGC5139	CRAT	ACADL	CPT1A	ACADVL	HADHSC	CHKB	CPT1B	GK	FACL5	FACL4	FACL6
gzma metagene validation mSigDB TCRAPATHWAY	farmer 2009	PTPRC	CD3G	CD3D	HLA?DRB	CD3E	TRA	TRB	FYN	LCK	ZAP70	CD4	CD3Z	HLA?DRA
CD83 metagene validation mSigDB CD40 pathways	farmer 2009	TNFSF5	IKBKAP	RELA	1 NFKBIA	NFKB1	TNFRSF5	DUSP1	MAP3K1	IKBKG	TRAF6	MAP3K14	IKBKB	TNFAIP3	CHUK	TRAF3
DCN metagene validation mSigDB TGFb_signalling pathway	farmer 2009	HRAS	NOG	LTBP1	FST	NFKB1	TGFB1	CTNNB1	FOS	WNT1	ZFYVE9	IFNG	SERPINE1	MADH6	MADH7	MADH4	MADH5	MADH2	MADH3	MADH1	LEF1	TGIF	INHBA	EP300	JUN	OAZ	MAPK3	MAPK9	TNF	TFE3	FKBP1A	FOXH1	LIF	ZFHX1B	KIAA1579	JAK1	ITGB6	SKIL	THBS1	EGF	RUNX2	RUNX3	ZNF423	SPP1	BMP4	SMAD9	SMAD7	SMAD6	TGFBR1
TPX2 metagene validation mSigDB Cellcycle	farmer 2009	E2F1	MAD1L1	E2F2	E2F3	E2F4	E2F5	CDC14A	E2F6	SMC1L1	PKMYT1	PTTG2	PTTG1	HDAC7A	PTTG3	TGFB1	CCNE2	CCNE1	MCM7	CDKN2A	ORC4L	MADH4	CCNA1	CCNA2	MADH3	CDC7	CDC6	CDC2	CCNH	SKP2	TP53	CDK6	ESPL1	RB1	MCM2	CDK4	MCM3	MCM4	WEE1	ORC1L	MCM5	CDK2	MCM6	MAD2L1	CCND3	CCND2	ITM1	ORC5L	BUB1B
MX metagene validation mSigDBIFNpathway	farmer 2009	TYK2	IFNAR2	IFNA1	IFNB1	JAK1	ISGF3G	STAT1	IFNAR1	STAT2
ADM metagene validation mSigDB HIFpathway	farmer 2009	P4HB	LDHA	COPS5	VHL	CREB1	EDN1	HSPCA	VHL	EP300	HIF1A	JUN	VEGF	NOS3	ASPH	EPO
Dasatinib down	Downregulated in lung FIBs after Dasatinib treatment	CDCA3	CENPL	CEP152	DTL	FOXM1	G0S2	GAS2L3	H2AFZ	HERC4	HIST1H1B	HMGA2	HMGB2	ITGA6	KIF23	LOC204010	LOC390561	LOC728934	LPXN	PLAU	PLK4	POLQ	PRC1	PRR11	PTTG1	RACGAP1	RNASEH2A	SGOL1	SNORD30	SNORD50B	SPRY2	STMN1	TIMELESS	TIPIN	TK1	TMEM194	TMEM48	TMPO	WDR76	ZWINT	(C3HC4) 3	AADACL1	AK5	ANLN	AOX1	APOBEC3B	ARHGAP11A	ARHGAP18	ARHGAP19
Dasatinib up		A2M	ABCA1	ABCC3	ABHD4	ACAN	ACTA2	ACTC1	ACTG2	ADAMTS5	AKR1C3	ALDH1A1	ALDH1L2	ALDH2	ALPK2	AMIGO2	ANGPTL2	ANKH	ANTXR1	ARMC9	ASNS	BGN	C10orf10	C1orf198	C1R	C1S	C4orf18	C5orf13	C9orf19	C9orf3	CACNA1C	CALCOCO1	CD302	CES1	CHAC1	CHI3L1	CLU	CNN1	CNNM2	COL11A1	COL3A1	COL4A1	COL4A2	CRISPLD2	CRYAB	CTSD	CYP1B1	DACT1	DDIT4
Dasatinib down and quiescence		CDKN3	DLG7	KIAA0101	CKS2	CDC20	LMNB1	CCNB1	TYMS	FOXM1	CENPA	TMPO	HAS2	TK1	UBE2S	STMN1	UBE2S
Dasatinib up and quiescence		C1S	C1R	ACTA2	MGP	IL6	MYH10	A2M	LUM	MYLK	SERPING1	COL3A1	EPHX1	CPE	GPNMB	NNMT	ITPR1	ROR1	ECH1	LRP1
Dasatinib down CSR		ITGA6	C6orf173	RFC3	C18orf24	MLF1IP	TMEM48	SMC2	POLE2	AADACL1	CENPO	CENPN	MCM7	H2AFZ	DHFR	WDHD1	MCM3	HAS2	CDK2	RNASEH2A	RFC5	MYBL2	TDP1	C13orf27	MYBL1	DCBLD2
Dasatinib UP CSR		SLC40A1	C1orf198	GABARAPL1	SVEP1	NUPR1	KLHL24	TP53INP1	LUM	PCMTD1	C10orf10	SERPING1	MFGE8	JAG1	C4orf18	PGCP	LRP1	CALCOCO1
Dasatinib down NLF vs LCAF		CDKN3	KIAA0101	TTK	DLG7	SERPINB2	ESM1	MMP1	APOBEC3B	MKI67	CDC6	PLK4	CDC20	NDC80	CCNB2	RRM2	CDC2	TPX2	KIF11	KIF2C	ZWINT	SPC25	CKS2	AURKA	CCNB1	KIFC1	TRIP13	TYMS	TOP2A	FOXM1	GINS1	MCM5	ENPP1	CENPA	HMGA2	SMC2	POLE2	GPSM2	FEN1	UBE2C	ARHGAP22	PSMC3IP	POLA2	DHFR	MCM7	LPXN	HIST1H1A	EZH2	NEFM
Dasatinib up NLF vs LCAF		C1S	MFAP4	C1R	SVEP1	NUPR1	FBLN5	MYH10	B3GALT2	ASNS	PDGFRB	C10orf10	THBS3	SGCD	MYLK	HEG1	PCK2	ABCC3	NNMT	PTGIS	HTRA1	SULF1	FRY	ATXN1	ASS1	WARS	CALCOCO1
Up in NF	Haubeiss 2010		MYH2	MAOA	AHSA2	PPL	PKP2	MYH10	B3GALT2	CGEF2	ABCC2	MAOA	ETV6	LAMP3	GA	KIAA0644	VCAM1	MYH10	EPHB6	IFIT2	TIP120B	RHOBTB1	RNASE6	MAOA	CDKN1C	PDE6B	---	KLF12	KLK11	AKR7A3	AASS	---	RIMS2	SETDB1	FBLN1	ADH1A	GLS	ZNF264	13CDNA73	RGS5	SLAC2-B	PPP1R12B	STHM	KIAA0963	MDM4	MFAP4	---	SLC18A2	PTK2B
Up in CAF	Haubeiss 2010		UBE2C	PAI 2	TFPI2	MMP3	KIF2C	KIAA0101	CDC6	KIAA0186	ARHI	TJP2	TM4SF1	NEF3	HEC	PPBP	AD024	FOXM1	C6orf10	CCNB2	TM4SF1	TK1	KIF11	GNRHR	PRKAR2B	MAGEA5	FLJ13236	DGKE	MMP1	RIS1	DKK1	IL13RA2	CDKN3	TPX2	BLNK	HCG4	RIMS2	CCNB1	GK2	BCL2A1	BIRC5	COL13A1	MT1F	KIBRA	TOP2A	ABCB1	CYBB	MEOX2	SIAT8C
[truncated: 206 more columns]
